# Supplementary material for: Mitochondrial Stress Links Environmental Triggers with Pro-Inflammatory Signaling in Crohn’s Disease
Source: Antioxidants (Basel). 2023 Dec 13;12(12):2105. doi: 10.3390/antiox12122105 (PMC10741078; doi:10.3390/antiox12122105)
Supplement: Supplementary file 1 [file antioxidants-12-02105-s001.zip]

Archive with 7 entries (7 files):
- Supplemental Figure S1.tif
- Supplemental Figure S2.tif
- Supplemental Figure S3.tif
- Supplemental Figure S4.tif
- Supplemental Figure S5.tif
- supplemental information File S1.pdf
- supplementary tables.pdf
